# Supplementary material for: Estimating Overall and Cause-Specific Excess Mortality during the COVID-19 Pandemic: Methodological Approaches Compared
Source: Int J Environ Res Public Health. 2023 May 24;20(11):5941. doi: 10.3390/ijerph20115941 (PMC10252246; doi:10.3390/ijerph20115941)
Supplement: Supplementary file 1 [file ijerph-20-05941-s001.zip]

Archive with 1 entries (1 files):
- ijerph-2186140-supplementary.pdf
